# Supplementary material for: Inflammatory transcriptomic signatures and cell type compositions in inflamed and non-inflamed colonic mucosa of ulcerative colitis
Source: Genes Dis. 2024 Oct 30;12(3):101447. doi: 10.1016/j.gendis.2024.101447 (PMC11804533; doi:10.1016/j.gendis.2024.101447)
Supplement: Multimedia component 2 [file mmc2.xlsx]

## Sheet: Table S1
Supplementary Table 1. Baseline characteristics of enrolled patients
	UC (n=15)	Healthy controls (n=15)	P-value
Sex, n (%)			0.066
Male	10 (66.7%)	4 (26.7%)
Female	5 (33.3%)	11 (73.3%)
Age	43 (25-46)	42 (33-52)	0.289
Disease extent at diagnosis, n (%)
Proctitis	5 (33.3%)
Left side colitis	2 (13.3%)
Extensive colitis	8 (53.3%)
Disease extent at sampling, n (%)
Proctitis	1 (6.7%)
Left side colitis	6 (40.0%)
Extensive colitis	8 (53.3%)
Disease activity at sampling, n (%)
Mild	3 (20.0%)
Moderate	11 (73.3%)
Severe	1 (6.7%)
Medications
5-ASA	15 (100%)
Immunomodulators	10 (66.7%)
Biologics	6 (40%)
UC, ulcerative colitis; ASA, aminosalicylic acid

## Sheet: Table S2
Supplementary Table 2. Differentially expressed genes (DEGs) from sample of ulcerative colitis
up in UCA vs NC			up in UCA vs UCI			up in UCI vs NC			down in UCA vs NC			down in UCA vs UCI			down in UCI vs NC
gene name	p-value	log ratio	gene name	p-value	log ratio	gene name	p-value	log ratio	gene name	p-value	log ratio	gene name	p-value	log ratio	gene name	p-value	log ratio
DUOXA2	0	6.13008	MMP7	0.000791	5.36613	FAM3B	0.001477	2.54004	CLDN8	1.1e-05	3.74804	AQP8	1e-06	3.2244	INSL5	0.002895	4.39208
SAA1	2e-06	5.54571	CXCL5	0.005534	5.19125	PITX2	2e-06	2.44107	SLC6A19	0.000131	3.36485	HMGCS2	0	3.11122	HOXB13	8e-06	3.85563
MMP7	0.000776	5.48616	SLC6A14	1e-06	4.83291	SLC9A3	2e-06	2.40437	OTOP2	4.6e-05	3.12856	ANPEP	1.5e-05	3.03135	PRAC1	1.4e-05	3.65125
REG1B	0.006608	5.43543	CXCL8	0.001078	4.56311	ANPEP	5.1e-05	2.36601	CA1	8e-06	2.90294	SLC51A	0	2.87246	B3GALT5-AS1	4e-06	3.44462
REG3A	0.003209	5.38768	REG1B	0.007676	4.51274	PP7080	3e-06	2.27851	PCK1	0	2.85594	HSD3B2	0.000301	2.81215	HOXD13	0.001944	3.18822
S100A8	0.001332	5.38205	DEFB4A	0.000147	4.28841	ALDOB	0.000946	2.25435	CKB	0	2.80634	HNF1A-AS1	3.2e-05	2.65441	B3GNT7	4.8e-05	3.10903
CXCL5	0.005418	5.34606	SERPINB5	1.4e-05	4.25392	CYP2C9	6e-06	2.0229	BEST4	1e-05	2.7615	FRMD1	5e-06	2.61493	GCG	2.5e-05	2.87797
DEFB4A	0.000108	5.08258	S100A8	0.001784	4.20081	SLC14A2	0.000992	2.01498	MT1M	8.2e-05	2.71271	SLC17A4	5e-06	2.61253	CLDN8	4.2e-05	2.85577
MMP1	0.004243	5.03358	PI3	9e-06	4.18643	SMIM5	0.000173	2.01221	LRRN2	0	2.66723	SLC9A3	0	2.59478	TNNC1	0.001214	2.82067
S100A9	0.000331	4.80591	MMP1	0.005361	4.08796	NEAT1	0.000238	2.01048	GUCA2A	0	2.61824	PITX2	1e-06	2.57801	RNVU1-8	0.002921	2.80145
DUOX2	0	4.72818	CHI3L1	0.003136	4.06425	PRRT2	0.000435	1.96556	TMIGD1	0	2.61584	PP7080	0	2.567	WFDC2	9.5e-05	2.79812
MMP10	0.000725	4.59342	MMP10	0.000887	4.05733	SLC51A	3.2e-05	1.95249	HMGCS2	2e-06	2.61468	LOC100505915	7.7e-05	2.54495	SST	6.1e-05	2.7859
SAA2	1.4e-05	4.54177	S100A9	0.00048	3.89104	MEP1B	1e-06	1.9496	SLC26A2	0	2.56403	PCK1	0	2.47191	GLDN	0.000187	2.56496
CXCL8	0.001099	4.50115	TNIP3	6.6e-05	3.73792	ETNK1	1e-06	1.83604	AQP8	7.3e-05	2.56349	PADI2	0	2.46674	SLC6A19	0.000459	2.55809
ELK2AP	0.000452	4.41693	TCN1	0.002387	3.73697	APOBEC1	2.9e-05	1.80072	B3GALT5-AS1	2.1e-05	2.54952	SLC26A2	0	2.43451	PYY	0.000167	2.50789
PI3	7e-06	4.3983	FCGR3B	0.000322	3.53517	CYP2B6	2e-06	1.79213	PADI2	0	2.50522	PRRT2	0.000175	2.36253	PRAC2	0.000402	2.37475
CXCL1	1e-06	4.38223	SAA2	3.1e-05	3.49	GPC3	0.006822	1.78476	TRPM6	0	2.49008	SMIM5	8.1e-05	2.32224	SLC28A2	1.3e-05	2.25021
SLC6A14	1e-06	4.37371	DUOXA2	1e-06	3.45749	B4GALNT2	1e-06	1.78105	DPP10-AS1	0	2.47286	CNTFR	3e-06	2.29259	HLA-G	0.005806	2.24427
CHI3L1	0.002935	4.33549	TFF1	0.000214	3.31883	LOC100505915	0.000496	1.77424	LCN15	9e-05	2.3757	OTOP2	1.3e-05	2.26793	SPINK5	0.000148	2.22634
TNIP3	4.6e-05	4.29474	SAA1	1.1e-05	3.31869	NPIPB3	0.00027	1.76135	CA7	2.6e-05	2.34431	B4GALNT2	0	2.17399	SOX12	0.004701	2.15048
ALDOB	0.00478	4.17797	VNN1	0.000473	3.2833	SLC38A4	0.000242	1.72704	CDKN2B-AS1	1e-06	2.31739	GUCA2A	1e-06	2.16348	HBA2	4.5e-05	2.13908
FCGR3B	0.000222	4.11004	CXCL1	3e-06	3.25813	HNF1A-AS1	0.000342	1.71276	SLC13A2	2e-06	2.2855	CHP2	0	2.12628	SNORD15B	0.009565	2.09058
TNFRSF6B	2.8e-05	4.06451	IDO1	0.00013	3.1826	SLC23A3	3.8e-05	1.71135	MT1G	2.3e-05	2.19035	SLC30A10	2.5e-05	2.11789	LGALS2	1.4e-05	2.03624
DUOXA1	1e-06	3.91066	REG4	5e-06	3.1398	WASH5P	0.000304	1.70137	MT1F	4e-06	2.18125	SLC38A4	0.000311	2.11158	PLLP	0.000155	2.02652
LCN2	0	3.86348	TNFRSF6B	6.9e-05	3.0861	LOC100288152	8e-06	1.67308	SST	0.00025	2.16838	LOC100190986	0.000383	2.10848	MFSD4	1e-06	2.00507
TCN1	0.002324	3.79127	DUOXA1	3e-06	3.06598	LHFPL3-AS2	2e-06	1.66809	MT1H	0.000366	2.13293	PDXDC2P	9.7e-05	2.10176	SLPI	0.000187	2.00506
CXCL3	1e-06	3.78235	CXCL3	4e-06	2.99974	NR1H4	3e-06	1.63213	CAPN13	1e-06	2.12246	MEP1B	6.5e-05	2.08955	ST6GALNAC6	4e-06	1.96229
C4BPB	2e-06	3.57268	AQP9	0.000524	2.97411	PDXDC2P	0.000455	1.61704	SOX12	0.005052	2.10829	SLC23A3	3.1e-05	2.05196	RBP4	7.8e-05	1.95387
S100A7	0.007387	3.53785	KRT7	0.000902	2.95955	KDM5D	0.004283	1.60805	SCNN1B	6.6e-05	2.10765	CYP2B6	3e-06	2.03246	PCSK1N	4e-06	1.92312
MMP12	4e-06	3.52045	FPR1	9.5e-05	2.8843	SLC37A2	0.004429	1.60044	CHP2	0	2.10648	NPIPB3	0.000119	2.0288	ST3GAL4	1.4e-05	1.9208
CXCL2	6.9e-05	3.49838	C4BPB	6e-06	2.82078	LOC100190986	0.001422	1.59138	SELENBP1	0	2.10416	WASH5P	0.000112	2.02177	HOXD11	0.005442	1.78273
NOS2	2e-06	3.43936	ELK2AP	0.001471	2.81057	NPIPB5	0.000722	1.55694	ABCB1	0	2.00931	SLC20A1	1e-06	2.01697	CKB	2e-06	1.75843
SERPINB5	2.6e-05	3.43818	PLA2G2A	7e-06	2.80781	LENG8	0.000228	1.53339	HSD3B2	0.003467	1.93827	NEAT1	0.000234	2.01498	SLC13A2	6.4e-05	1.72141
FPR1	5.1e-05	3.4109	DUOX2	4e-06	2.80656	OLFM4	0.004364	1.49071	MS4A12	3.6e-05	1.88921	PRAP1	6e-06	1.96862	CCL18	0.004243	1.71141
TNC	0.000746	3.2861	S100P	0.000894	2.78442	SLC20A1	2.9e-05	1.4846	SULT1A2	1e-05	1.88789	LRRN2	2.9e-05	1.96824	SCGN	7e-06	1.69331
REG4	3e-06	3.26691	CXCR2	0.000481	2.75288	AHSA2	0.000128	1.4799	GUCA2B	5.4e-05	1.86938	GUCA2B	1.9e-05	1.96053	SCG2	6.1e-05	1.67417
DMBT1	0.004314	3.23442	VSIG1	0.000163	2.73513	PFN1P2	0.000438	1.44371	TMEM72	0	1.83982	PHLPP2	0	1.9512	HBB	0.000349	1.62402
OLFM4	0	3.22558	ANXA1	7e-06	2.72856	CYP2C18	0	1.42496	BMP3	7e-06	1.82116	SLC37A2	0.007957	1.9497	PTN	1e-06	1.59694
C4BPA	0.000404	3.22006	IL1RN	0.000846	2.70869	HOXB6	0	1.41843	MT1X	0.00012	1.81295	MALAT1	3.5e-05	1.9424	RPPH1	0.001983	1.57576
AQP9	0.000417	3.19536	PRAC1	0.009722	2.69778	GABRE	0.000175	1.41767	CDHR1	0	1.80956	NPIPB5	0.000216	1.92757	MUC12	0.004289	1.5533
SPINK4	5e-06	3.19525	G0S2	0.001812	2.69511	LINC01000	0.000198	1.41557	MFSD4	4e-06	1.80637	AQP7	1e-05	1.92566	HBA1	0.00015	1.53771
IDO1	0.000151	3.15393	NOS2	7e-06	2.69286	CYP2B7P	0.002785	1.4118	PDZK1	5e-06	1.76459	IGSF9	1e-06	1.91883	RBM24	2.8e-05	1.52546
CLDN2	3.1e-05	3.12905	LCN2	2e-06	2.68526	LOC100128770	0.001097	1.39499	ABCA8	0	1.76345	PDZD3	6e-06	1.91479	TBX1	0.002777	1.51064
CD55	0	3.07009	CXCL2	0.000199	2.67329	MALAT1	0.000379	1.38741	PCSK1N	1.2e-05	1.76293	LOC100288152	0	1.89392	CA1	0.000276	1.50644
REG1A	0.004636	2.98471	TNC	0.001521	2.5945	NPIPB15	0.00084	1.3842	CD177	0.000268	1.76216	BMP3	1e-06	1.88608	TFF1	0.002962	1.50352
CXCL11	0.000493	2.94534	PDZK1IP1	2.3e-05	2.57283	LINC00668	0.000431	1.36523	SLC16A9	0.000218	1.76073	FGFR2	0	1.88189	CPA6	0	1.47781
CXCL6	0.00031	2.92949	CLDN2	9.9e-05	2.55886	EYA2	0.00047	1.35277	NPY	7e-06	1.76045	SELENBP1	0	1.86333	CAPN13	3.1e-05	1.46496
KRT7	0.000934	2.92266	CYR61	0.001816	2.54081	ADRA2A	1e-06	1.35131	MT1E	4.3e-05	1.75249	DPP10-AS1	1e-06	1.86041	CRYBA2	0.000144	1.45515
CXCR2	0.0004	2.90162	CD55	1e-06	2.53607	CCL11	0.002792	1.34925	APOBEC3B	6.7e-05	1.7347	C15orf52	0	1.8601	GJB3	1.4e-05	1.44751
IGFBP5	9.5e-05	2.79094	CXCL11	0.000899	2.52588	PMS2P9	0.000896	1.34296	BEST2	1e-06	1.7241	LOC100128770	0.000216	1.84271	SPINK2	0.000877	1.44739
SOCS3	2.2e-05	2.7851	C4BPA	0.001125	2.51244	GBA3	0.000342	1.32851	HAVCR1	0.000128	1.6641	CYP2C9	1e-05	1.84169	MFAP5	4.3e-05	1.43068
VSIG1	0.00015	2.78245	MMP12	1.8e-05	2.50885	GOLGA8A	0.000399	1.32354	SPINK2	0.000364	1.65866	ETNK1	0	1.83887	PDZK1	6.3e-05	1.40473
IL1RN	0.000772	2.77579	CCL18	0.000977	2.49332	LY6G5B	0.001136	1.32169	ISX	0	1.65741	EDN2	6.9e-05	1.83306	MT1M	0.008244	1.40241
CXCL9	1e-05	2.7612	SLPI	0.000606	2.46742	STAG3L5P-PVRIG2P-PILRB	0.000209	1.32158	DHRS11	0	1.6486	PIGZ	1e-06	1.82776	LCN15	0.002246	1.38241
SERPINE1	0.001528	2.65716	TRIM29	4e-06	2.43089	LINC01004	0.000245	1.31557	VLDLR	1e-05	1.63571	CHAD	2e-06	1.82172	CA7	0.000672	1.37567
COL12A1	0.003749	2.6563	SPINK4	2.6e-05	2.42533	SPACA4	0.000432	1.31368	SLC17A4	0	1.63499	ACSF2	0	1.81637	C8orf33	2.3e-05	1.37077
TNFRSF10C	6.5e-05	2.63577	HOXD13	0.007795	2.41861	GOLGA2P5	5e-06	1.30894	ADIRF	0	1.63329	SULT1A2	0	1.80416	GPNMB	6.3e-05	1.35651
PDZK1IP1	1.4e-05	2.62843	CDH3	3e-06	2.4145	HAS3	0.001203	1.29756	OSR1	7.5e-05	1.62667	AVIL	1.2e-05	1.79747	LOC100506860	3.4e-05	1.33556
COL4A1	1e-05	2.62184	TIMP1	0	2.40332	RBM5-AS1	0.000421	1.28707	ALPI	6e-06	1.62643	ABCG2	0.000346	1.79646	SCGB2A1	7.4e-05	1.33278
VNN1	0.001251	2.59769	INHBA	0.001569	2.38709	RAD51-AS1	0.000852	1.28365	LEAP2	4.1e-05	1.62552	SLC22A5	0	1.79272	CHST5	1.6e-05	1.30066
CFI	1.6e-05	2.56744	HOXB13	0.001277	2.38391	FRMD1	0.000529	1.28309	PIGZ	0	1.61703	CYP2B7P	0.001433	1.78549	SLC15A1	0.001941	1.30007
BGN	0.001222	2.56165	GREM1	0.004122	2.35132	OASL	0.001013	1.27933	VIPR1	0	1.61444	BEST4	2.1e-05	1.78453	GDF15	0.000238	1.2947
COL6A3	0.000409	2.53889	KYNU	0	2.31501	LOC146880	0.000198	1.25991	B3GNT7	0.001396	1.61071	YBX2	0	1.77607	CDKN2B-AS1	6.1e-05	1.26367
PDPN	1.1e-05	2.5091	MME	2.6e-05	2.29662	LPIN3	0.00019	1.25112	LTK	4e-06	1.60823	SATB2-AS1	0	1.77406	IL1R2	2e-06	1.24933
COL1A1	0.009315	2.50902	SERPINE1	0.002646	2.27658	HOXB5	8e-06	1.24308	EDN2	0.000152	1.59236	APOBEC3B	0.001471	1.77334	CTSE	5.7e-05	1.24845
CFB	0	2.4986	SOCS3	6.1e-05	2.27528	CCL24	1.4e-05	1.23631	SGK2	0	1.58625	UGT1A8	1e-06	1.76168	CYP3A4	0.006217	1.24677
RND1	2e-06	2.49329	CXCL6	0.000828	2.26846	HOXB8	0	1.23443	PYY	0.002969	1.57465	GBA3	0.000152	1.75816	SCNN1B	0.001651	1.24546
GREM1	0.003276	2.48621	PTGS2	0.006772	2.2581	LOC283177	1e-06	1.218	MCOLN2	7e-06	1.57292	TRPM6	0.000725	1.75547	QPRT	1e-06	1.23883
TGM2	0	2.46368	BGN	0.00213	2.21726	SVOPL	0	1.20035	TNNC2	8e-06	1.57285	RAD51-AS1	0.000121	1.75487	TBX10	8e-05	1.23363
CDH3	2e-06	2.46238	TGM2	0	2.20776	RPS15AP10	0.003543	1.19903	ZG16	0.000219	1.56236	LPIN3	1.5e-05	1.75405	HOXA13	5e-06	1.2253
CTHRC1	0.004685	2.43957	TNFRSF10C	0.000165	2.20665	IGFBP2	0.000104	1.18458	TUBAL3	0	1.5553	HOXA6	0	1.75274	GNE	0	1.2241
KYNU	0	2.43903	REG1A	0.007064	2.18367	KCCAT198	0.000794	1.17838	PPARGC1A	0	1.53859	USP2	5e-06	1.7502	FEV	8e-06	1.22281
ANXA1	1.3e-05	2.4286	CXCL9	5.1e-05	2.17881	HKDC1	0.000163	1.17405	RNASE1	0	1.51712	NPIPB15	0.000216	1.74734	SCARNA2	7.9e-05	1.22153
SPP1	0.006799	2.3899	CSF3R	0.000356	2.16622	CAPN8	0.005041	1.16201	CPA6	0	1.50543	SPACA4	6.5e-05	1.74417	TMEM200A	0.00058	1.21979
INHBA	0.001602	2.36807	TNFRSF12A	8e-06	2.11209	C15orf52	3.2e-05	1.15868	SLC4A4	0	1.50431	SLC3A1	3e-06	1.73958	CD14	3.7e-05	1.21838
CSF3R	0.000232	2.36421	ADM	0	2.11033	CSAD	0.000524	1.14468	ACSF2	1e-06	1.4962	LENG8	0.0001	1.73564	MT3	0.001343	1.2026
CCL24	0	2.35819	COL12A1	0.007597	2.10385	CFI	0.005909	1.14317	SCARNA2	3.5e-05	1.49617	HOXB5	1e-06	1.73083	MME	0.000104	1.1999
MMP9	0.00011	2.33977	CTHRC1	0.007358	2.10159	LSMEM1	0.008211	1.13997	UGT2A3	0.000232	1.48516	VIPR1	0	1.72542	FAM3C	1e-05	1.19765
TRIM29	5e-06	2.33471	PRSS22	3.2e-05	2.03522	CPT1B	0.001673	1.13864	AIFM3	0	1.48266	LINC00969	0.000422	1.71885	GAL3ST1	4.3e-05	1.19516
ZC3H12A	0	2.28595	CTSE	0.002118	2.03346	AVIL	0.000935	1.13251	MT1DP	0.00159	1.47935	LY6G5B	0.000226	1.70449	GALNT5	0	1.19502
S100P	0.001286	2.2712	KDELR3	0	2.02937	FGFR2	0	1.13032	ENTPD5	0	1.47388	RPS15AP10	0.000529	1.69579	OSR1	0.000646	1.19324
CXCL10	3e-06	2.26691	PLAU	6e-06	1.99893	PLA2G4B	0.001187	1.12735	NAALADL1	0	1.47317	INPP5J	1e-06	1.68202	APOBEC3C	0.000339	1.19165
FFAR2	4.5e-05	2.25604	TUBB3	5e-06	1.99518	LOC100131564	0.000128	1.12674	HOXB13	0.001225	1.47172	PDE6A	2e-06	1.67609	FN1	0.000351	1.18661
DOC2B	7e-06	2.24959	PCSK1	0.00493	1.9905	LOC102724814	0.000268	1.12644	CWH43	3e-06	1.46797	SGK2	0	1.67502	FOXA2	2e-05	1.18478
CCL11	0	2.24556	COL4A1	5.4e-05	1.99034	HOXB3	1e-06	1.11707	CLCN2	0	1.46785	TMIGD1	2.1e-05	1.66578	RNASE1	1e-06	1.16922
ITLN2	0.002524	2.20694	PDPN	4.7e-05	1.99024	LOC646471	0.001415	1.11132	SLC26A3	1.1e-05	1.46194	DHRS11	0	1.65337	FFAR4	2.8e-05	1.16452
SPON2	0.000241	2.19209	ST3GAL4	6.5e-05	1.96699	TRPV1	8.1e-05	1.10684	PRDX6	0	1.45878	CDKN2B	0	1.64846	UCN3	0.002627	1.16266
LAMC2	7e-05	2.18701	UBD	1.4e-05	1.94839	KRT12	0.00058	1.10592	THRB	0	1.45821	CDK3	2.8e-05	1.63693	MMP28	2.5e-05	1.1621
IGLL3P	1e-06	2.16041	EVADR	2.1e-05	1.94818	KLF8	0	1.09739	CHGA	5.2e-05	1.45551	AHSA2	6.9e-05	1.63618	SPON1	4e-06	1.16112
ANGPTL4	4.6e-05	2.14166	TNFAIP6	0.007033	1.9407	RCN3	0.00044	1.09611	MT3	0.000515	1.45024	ADIRF	2e-06	1.63121	SULT1C2	0.002384	1.16056
GZMB	0	2.12764	GCG	0.003022	1.93514	HOXB2	2.8e-05	1.0926	ASPG	0.006923	1.43968	LINC01004	5.6e-05	1.62755	LEFTY1	4e-06	1.14694
BMS1P20	7.6e-05	2.12657	ANGPTL4	8.8e-05	1.9206	ZC3H12A	0.004962	1.08638	TRABD2A	0	1.43228	CYP4F2	0.005707	1.62577	LOC101927412	0.004173	1.14632
LOXL2	6e-06	2.11989	COL6A3	0.00147	1.92012	PLEKHM1P	0.000173	1.08238	CNTFR	0.003066	1.43095	KCCAT198	2.8e-05	1.62233	SFTPA2	3e-06	1.13479
NPTX2	5.1e-05	2.11418	FFAR2	0.000118	1.90683	SEC31B	0.000321	1.06939	GLDN	0.004389	1.42547	CDHR1	1e-06	1.6187	MT1E	0.001566	1.13061
PLAU	5e-06	2.0924	CTSK	0.000433	1.90299	KIFC2	0.00039	1.05874	MEP1A	0	1.42356	CD177	8.9e-05	1.61741	LOC101929395	0.000303	1.12551
PLA2G2A	4e-05	2.07103	FOS	0.001131	1.89191	SRRM2	0.000102	1.05769	TTR	7.4e-05	1.42175	ACOX1	0	1.61094	FAM3D	1.6e-05	1.11831
CASP5	2e-06	2.06848	BCL2A1	1e-05	1.87063	NSUN5P1	0.000536	1.05239	CDKN2B	0	1.42097	SLC26A3	5e-06	1.60877	MFI2	0.00024	1.11304
BCL2A1	6e-06	2.0627	CPXM1	0.001264	1.86665	PTGDS	0.008541	1.04838	TSPAN7	0	1.42041	PFN1P2	0.000232	1.60675	TUSC3	0.000169	1.11155
CTSK	0.000276	2.06166	IGFBP5	0.000676	1.86294	PRAP1	0.000658	1.04475	CA2	9e-06	1.4187	LINC01000	8.4e-05	1.59788	CRIP1	1.6e-05	1.10293
CPXM1	0.000746	2.05626	SRD5A3	3e-06	1.86218	BMF	0	1.03833	SLC22A5	0	1.4104	RAPGEFL1	0	1.59658	PLA2G10	6e-06	1.09447
SOCS1	0	2.0477	LAMC2	0.000176	1.86159	SAP25	0.003843	1.03811	VSTM2A	0	1.41037	CYP4F12	5e-06	1.57925	G0S2	0.002517	1.08991
TIMP1	1e-06	2.0456	PRRX1	0.001238	1.8575	TMEM139	1.1e-05	1.03659	ITPKA	0	1.40655	GOLGA2P5	1e-06	1.57572	B3GALT5	5.1e-05	1.08242
SPNS2	1e-06	2.04177	CCL3	0.000404	1.83902	VEGFA	0.000133	1.03489	MMP28	1.2e-05	1.40367	SLC23A1	2e-05	1.57185	LOC101930071	0.000194	1.08121
HAPLN3	4e-06	2.03424	TMEM158	0	1.83496	GNRH1	0.000128	1.03139	CES2	0	1.40066	CA2	0	1.57144	RARRES2	0.000538	1.07283
PTGS2	0.009527	2.02407	SPINK5	0.000698	1.83452	MIAT	0.004099	1.02898	SCGN	9.3e-05	1.39879	ANO9	1e-06	1.56034	TTR	0.000441	1.07156
TM4SF1	0.001558	2.00617	LILRA5	5.3e-05	1.82247	ALDH1L1	0.001781	1.02207	PTN	8e-06	1.39451	LOC283177	0	1.55993	LINC01082	6.1e-05	1.07017
VNN2	0.000274	1.98933	VNN2	0.000436	1.81847	PLAGL1	0	1.02195	PLCD1	0	1.39199	NEURL1B	0	1.55938	SLMO2-ATP5E	0.003329	1.06379
APOL1	7.7e-05	1.97762	SERPINA1	0.000108	1.79808	PTOV1-AS2	0.001117	1.01494	HEPACAM2	0	1.38253	HSD17B2	4.8e-05	1.55441	HOTTIP	4.8e-05	1.04931
C3	0.00093	1.96426	MASP1	0.003143	1.79452	NKTR	8.8e-05	1.01388	NEU4	7e-06	1.37471	LYPD8	2e-06	1.54382	EPHA3	0.000202	1.04659
TMEM158	0	1.93918	ADGRF1	1.4e-05	1.78953	IGLL3P	0.000908	1.01373	RIMKLA	0	1.3706	SLC25A25-AS1	1e-06	1.53135	GHR	0.000274	1.0414
TDO2	0.004064	1.93715	LUM	0.005351	1.78773	RNF207	0.000276	1.01355	LGALS2	0.000282	1.36195	SLC16A1	1.7e-05	1.52286	INSM1	0.000134	1.0414
PIM2	1e-06	1.93412	APOL1	0.000125	1.78329	RSRP1	9.5e-05	1.01301	CYP3A4	0.004315	1.35745	AIFM3	0	1.52223	BAMBI	0.000265	1.03654
MYEOV	0	1.92555	AGT	4e-06	1.78318	NPY6R	5e-06	1.01074	SLC30A10	0.000668	1.35587	PRKG2	0.00026	1.51253	EFNA3	0.000153	1.03446
CYR61	0.005428	1.91925	BMS1P20	0.000219	1.76948	LINC00342	0.001036	1.01047	PDE9A	0	1.35107	STAG3L5P-PVRIG2P-PILRB	7.1e-05	1.51159	APOC1	0.002535	1.00621
CHI3L2	0.001517	1.91845	CXCL10	0.000108	1.7672	ARHGAP4	0	1.01012	FRMD1	0.000151	1.33185	CCNJL	0	1.51082	ALDOC	0.001141	1.00545
APOBEC1	0.000295	1.91602	AGR2	0.000117	1.76562	HERC2P7	0.000701	1.00865	MT2A	4.8e-05	1.32917	CYP2D6	0.000293	1.5093
LILRA5	3.8e-05	1.91525	MNDA	8.7e-05	1.75256	PI4KAP1	0.003023	1.00617	IGSF9	0	1.32794	CSAD	6e-05	1.49396
THY1	2.1e-05	1.90396	THY1	4.4e-05	1.74619	FAM118A	0.005543	1.00506	C9orf24	2e-06	1.32103	UGT1A10	3e-06	1.49093
TNFAIP6	0.007504	1.90063	GJB3	0.000263	1.73597	ABCC5	7.2e-05	1.00496	FABP1	0.000422	1.31204	HOXA3	0	1.48595
MDFI	5e-06	1.89478	CFB	4e-06	1.73528	PROM1	2.5e-05	1.00092	UGT1A8	0.003063	1.312	PMS2P9	0.000461	1.48529
LYPD5	4e-06	1.8841	OLFM4	1e-06	1.73487				ADH1C	0.001674	1.30972	MYO15B	1e-05	1.48443
FCN1	0.000218	1.87055	DOC2B	9.1e-05	1.72557				SATB2-AS1	0	1.30205	PBLD	0	1.47803
MNDA	6e-05	1.8666	CHI3L2	0.002529	1.72532				FXYD1	0	1.30032	LOC646471	0.000228	1.46847
ERO1A	0	1.86632	JSRP1	0.000404	1.72347				PHLPP2	0	1.29928	SCUBE2	0	1.46676
COL5A2	0.001945	1.85993	DERL3	1e-05	1.70949				GAL3ST1	4e-06	1.29877	KRT12	6.5e-05	1.46657
COL4A2	2.2e-05	1.85686	PFKFB3	8e-06	1.70936				SLC36A1	0	1.29038	LOC102723344	0	1.46457
ALPL	0.000143	1.85498	MGP	2e-06	1.69722				PXMP2	0	1.28899	HOXA5	0	1.46451
ENKUR	4e-06	1.85448	SPON2	0.000898	1.69312				PLA2G12B	4.2e-05	1.28699	NDRG1	1.1e-05	1.46366
COL7A1	0.001518	1.85068	SRGN	0	1.69231				FXYD3	1e-06	1.27823	SUGCT	0	1.46328
ADGRF1	1.2e-05	1.82256	CCL4	0.000561	1.68635				NBPF1	0	1.26903	NAALADL1	2.1e-05	1.46182
AGT	4e-06	1.82248	SPINK1	0.002547	1.67754				OAF	0	1.26888	ANO7	2.6e-05	1.45873
LPCAT1	0	1.82108	PHLDA1	5e-06	1.67532				MAOA	0	1.26474	KIFC2	2.9e-05	1.45375
PTGDS	0.000241	1.82023	ARNTL2	0	1.66107				HSD11B2	0	1.2609	ADH1C	0.000161	1.45317
TFF1	0.002625	1.81531	CASP5	9e-06	1.655				PRKG2	0.000126	1.25866	SLC25A34	4e-06	1.45213
VWF	3.4e-05	1.80433	ERO1A	2e-06	1.65078				LYPD8	0.000139	1.25588	MAST2	0	1.4458
HTRA3	0.000219	1.79713	S100A11	0	1.64991				TBX1	0.007177	1.2469	TRPV1	8e-06	1.43998
PRRX1	0.001507	1.78557	NNMT	2e-05	1.64232				RHOU	0	1.24508	SLC6A7	9.8e-05	1.43822
PFKFB3	6e-06	1.78205	TM4SF1	0.003979	1.6411				AMACR	0	1.23186	UGT1A1	0.002051	1.4345
CPZ	0.00031	1.7818	CHAC1	9e-06	1.63819				GHR	6.2e-05	1.22965	LHFPL3-AS2	3.9e-05	1.43105
UBD	0.00043	1.7771	CCDC3	6e-06	1.63633				CCL15-CCL14	1.4e-05	1.22827	METTL7B	1.9e-05	1.42654
PHLDA1	3e-06	1.76586	CPZ	0.000519	1.63394				KLK1	1e-06	1.22308	WSCD1	0	1.42285
IL2RA	1.4e-05	1.76345	MDFI	1.7e-05	1.62488				HRCT1	0.000184	1.2183	ENTPD5	0	1.42269
TUBB3	1.2e-05	1.76333	SDR16C5	5e-06	1.61524				EPHX2	1e-06	1.21751	FGFR3	0	1.42153
ADM	2e-06	1.76007	PLAUR	1e-05	1.61451				WSCD1	0	1.21664	ENGASE	4e-06	1.41773
CCL4	0.000452	1.75729	SELP	2.9e-05	1.61347				SLC39A5	1e-06	1.21609	CRAT8	1.3e-05	1.4159
ADGRG6	0	1.75382	ANXA3	3e-06	1.60606				DAO	0.002097	1.21539	AMY2B	3.4e-05	1.41556
KCND3	0	1.75031	SOCS1	3e-06	1.60361				KCNK5	1e-06	1.20702	GOLGA8A	0.0002	1.41395
STOM	0	1.74649	ENKUR	1.4e-05	1.6034				LINC01389	0.000427	1.2044	TUBAL3	5e-06	1.4123
HGF	4.8e-05	1.74523	HGF	0.000105	1.59821				PDE6A	1e-06	1.20424	PLEKHG6	0	1.41125
ITGA5	6.8e-05	1.74303	SLC7A11	0	1.5859				C8orf33	7.8e-05	1.19539	ABCB1	1e-05	1.40694
CLDN1	1.2e-05	1.73505	FCGR3A	5.6e-05	1.57265				RAB40B	0	1.19536	UGT2A3	0.000606	1.39889
SELP	1e-05	1.73323	GJA1	4.1e-05	1.57135				NAAA	0	1.19527	KCNK5	0	1.39731
NFKBIZ	0	1.73127	ARFGAP3	0	1.56732				FGFR3	0	1.19431	CA1	0.000965	1.3965
EVADR	4.1e-05	1.73007	MZB1	0	1.56559				ENDOD1	0	1.19105	CCDC183	5.4e-05	1.37454
NNMT	7e-06	1.72506	MMP9	0.001056	1.55451				LOC101929395	0.000714	1.18753	SLC4A4	0	1.37259
F2RL2	4e-06	1.71952	FKBP11	0	1.55008				CCDC183	0	1.18495	LOC220729	6.2e-05	1.37232
CHAC1	5e-06	1.71638	SPNS2	2.7e-05	1.5421				INPP5J	0	1.17736	CLCN2	0	1.37003
COL18A1	0.000107	1.71218	CLDN1	2.9e-05	1.5375				CYP2J2	0	1.17246	RBM5-AS1	0.000277	1.36986
LUM	0.00581	1.7105	RND1	6.7e-05	1.53688				TPH1	0.000553	1.17208	SULT1A1	0.007183	1.3654
SRD5A3	6e-06	1.71011	HAPLN3	4.1e-05	1.5346				XPNPEP2	0.000688	1.17173	MTMR11	1e-06	1.36501
TRIM40	4.3e-05	1.70525	ANGPTL2	0.001186	1.5332				CRYBA2	0.001146	1.16752	AGFG2	0	1.35344
COL5A3	0.000181	1.68883	ZG16B	0.000923	1.52872				RAPGEFL1	0	1.1672	GCNT2	1e-06	1.34839
TNFRSF12A	4.4e-05	1.68266	LYPD5	4.9e-05	1.52253				CAMK2N1	0	1.163	NPY	6.8e-05	1.34639
ICAM1	1.3e-05	1.67519	LOXL2	7.2e-05	1.51591				TEF	1e-06	1.15843	LINC01389	0.004354	1.33929
JSRP1	0.000378	1.67055	FGF7	0.000403	1.50747				NEURL1B	0	1.158	SAP25	0.001048	1.33005
CEACAM6	3e-06	1.6575	FCGR2A	1.1e-05	1.50556				GLOD5	0	1.15444	MOCS1	0	1.32602
SLC7A5	3e-06	1.64618	OLFML2B	0.00184	1.50417				GALNT12	0	1.15337	MIER3	2.1e-05	1.32511
MEF2B	3.5e-05	1.64461	ALPL	0.000483	1.50298				PRR15	0	1.15322	BAIAP2L2	0	1.3219
OLFML2B	0.001149	1.64392	IFITM2	0	1.50082				CYP2S1	0.000125	1.14686	NSUN5P1	0.000109	1.32126
CD38	4e-06	1.64144	B3GNT7	0.003478	1.49833				CHAD	3e-06	1.14617	TMEM63C	0	1.31729
FCGR3A	0.000377	1.63746	COL5A2	0.00561	1.48972				NPY4R	0.005661	1.14249	ANK3	0	1.31538
SELL	0.000197	1.6357	XBP1	0	1.48425				ZNF575	1e-05	1.13954	PLCD1	1.6e-05	1.31332
PRSS22	0.000188	1.633	SMOX	0	1.47949				SLC9A2	0	1.13951	HSD11B2	0	1.31317
C2CD4B	3e-06	1.61867	F2RL2	2.4e-05	1.4699				FCGRT	0	1.13471	AKR7L	2.8e-05	1.30699
FADS2	0.000537	1.61545	FADS2	0.001053	1.46976				EXPH5	0	1.13175	CWH43	3e-06	1.30612
CD274	1.6e-05	1.60736	CD38	9e-06	1.4611				FEV	2.6e-05	1.13113	DAO	8.2e-05	1.30519
MADCAM1	0.000741	1.60677	HTRA3	0.000759	1.46031				TMEM98	0	1.13049	PCSK5	0	1.30255
NAMPT	1e-06	1.60497	CD274	4.1e-05	1.45537				PLCD3	0	1.12391	SLC39A5	1e-06	1.29994
FSTL1	4e-06	1.60247	PF4	0.000219	1.45367				ZBTB7C	0	1.122	CDK20	0	1.2912
AZGP1	0.000131	1.59424	IL23A	0.003609	1.45342				GLP2R	0	1.12191	RHOU	1e-06	1.29042
CCL20	0.000161	1.59204	EGR1	0.001385	1.44174				LOC389332	1.3e-05	1.11799	ABAT	0	1.28633
IGLL1	0	1.59007	STS	6e-06	1.44048				CFD	1e-06	1.1164	LOC553103	1.3e-05	1.28434
SMOX	0	1.58805	GNA15	8e-06	1.43872				SATB2	0	1.11239	CGN	0	1.28362
ANGPTL2	0.001023	1.57951	OLFM1	5e-06	1.43546				EPB41L4B	0	1.11153	LOC102724814	0.0001	1.28015
LAX1	5.8e-05	1.57879	FSTL1	1.6e-05	1.43545				CYP27A1	9e-06	1.11113	SATB2	0	1.27477
FIBIN	0.000121	1.57689	PIM2	6e-06	1.43297				EFNA1	7.7e-05	1.10909	MOGAT3	5e-06	1.27218
RTEL1	0	1.57676	ITGA5	0.000285	1.42653				PLEKHG6	0	1.10531	ABO	0.000679	1.27199
PLAUR	1.9e-05	1.56111	C2CD4B	1.3e-05	1.42641				RNF152	7e-06	1.1047	HOXB9	0	1.26991
ASPN	0.0067	1.5552	PLEK	7e-06	1.42622				CRAT8	0.000183	1.09635	HOXB3	0	1.26905
SERPINA1	0.000241	1.55073	CFI	0.000804	1.42427				C2orf54	0.000247	1.09409	PLCE1	0	1.26694
TYMP	0	1.54835	RGS2	5.6e-05	1.42192				PGAP3	0	1.0933	CA12	0	1.26656
CHST2	1e-06	1.54639	CADM1	3.3e-05	1.42134				VIL1	0	1.09266	LOC146880	0.000182	1.2648
BIRC3	0	1.54579	GZMB	2.8e-05	1.41854				RBM24	0.000823	1.09139	MYO1D	0	1.26472
ADAMTS2	0.006321	1.54502	SOD2	6.7e-05	1.40643				VSIG2	0.00011	1.09084	NR1H4	0.000389	1.26246
IL23A	0.002579	1.54066	PTGES	0.002035	1.40417				DDAH2	3.6e-05	1.08358	RAD52	1.4e-05	1.26107
DERL3	3.5e-05	1.54063	ADAMTS2	0.009417	1.39702				AHCYL2	0	1.0805	BEST2	0.000149	1.2597
ITGA2	2.8e-05	1.53524	LINC00152	0	1.39521				RETSAT	1e-06	1.07788	PAQR5	0	1.25903
C5AR1	2.5e-05	1.5314	FIBIN	0.000338	1.39361				CA12	4e-06	1.07457	EPHX2	0	1.2569
ME1	0	1.53108	RGS5	4.5e-05	1.39227				PDZD3	5.3e-05	1.0733	FOXD2-AS1	0	1.25676
WNT5A	0.000191	1.52488	IL2RA	5.2e-05	1.38888				SULT1A1	0.00663	1.06973	MYO1A	0	1.25435
MXRA5	0.002598	1.51774	LY96	0	1.38698				B3GNT8	1.6e-05	1.06953	BSG	0	1.25296
NCF2	2e-06	1.51744	PECAM1	3e-06	1.38481				RASD1	1e-06	1.06896	SLC22A23	0	1.24996
F2R	3e-06	1.51613	CDA	3e-06	1.3808				SPIB	0.000128	1.06869	URAD	6.9e-05	1.24994
PDGFRB	0.002833	1.5161	SLC2A3	0.000305	1.37481				MYO1A	0	1.06137	PI4KAP1	0.000778	1.24812
BACE2	0	1.51196	LPCAT1	0	1.36557				ARSD	2e-06	1.06086	PTOV1-AS2	0.000222	1.24784
NCOA7	1e-06	1.50876	RAB31	1.6e-05	1.36053				SLC25A23	0	1.06022	MST1L	0.004197	1.24504
SLC7A11	1e-06	1.50483	PTP4A3	5.5e-05	1.36017				C2orf88	3e-06	1.06008	ESPN	0	1.23982
PLEK	6e-06	1.50427	SERPINI1	3.2e-05	1.35111				IL1R2	0.0003	1.05811	TRPV3	0.002015	1.23388
GBP1	4.9e-05	1.50041	SOX18	5.8e-05	1.34362				GDPD2	6e-05	1.05652	NBPF1	1e-05	1.23177
XBP1	0	1.49264	HIF1A	1e-06	1.34264				SLC20A2	0	1.05605	RDH5	1e-05	1.22992
HIF1A	0	1.47994	TPK1	0	1.34256				FAM101A	0	1.05255	HOXD4	0.00011	1.22971
IL33	2e-06	1.47952	CEACAM6	4.1e-05	1.34242				APPL2	0	1.05152	PLA2G4B	0.000607	1.22706
ARNTL2	0	1.47775	PLA1A	0	1.34009				SCARNA9	3.3e-05	1.0506	TRPM4	0	1.22625
OSMR	1.4e-05	1.47765	CD248	0.005623	1.33821				VDR	0	1.04852	MST1P2	0.001052	1.22444
MZB1	1e-06	1.46919	FCN1	0.002077	1.33615				AMT	0	1.04687	FAM73B	0	1.22344
C11orf96	0.001084	1.46414	NPTX2	0.002179	1.33587				TFCP2L1	0	1.04569	SLC36A1	1e-06	1.22266
CD72	0.007241	1.46352	SSR4	0	1.33484				FAM151A	1e-06	1.04454	OSBPL7	0	1.22115
FGR	1.9e-05	1.46001	CCL20	0.000279	1.33409				ACADS	7.6e-05	1.0442	NR1I2	3e-06	1.21782
RBPMS	0	1.45972	IGLL5	4.9e-05	1.33376				TRPM4	0	1.04313	GXYLT2	0	1.21765
FKBP11	1e-06	1.45857	VMO1	0.000197	1.33285				DGUOK-AS1	5.2e-05	1.04309	CPT1B	0.00114	1.21606
GBP5	4.9e-05	1.4522	CPA3	0.000263	1.33135				SLC22A18AS	1e-06	1.04101	PRR15	0	1.21449
SRGN	0	1.44944	ICAM1	9.5e-05	1.33065				AMN	0.000155	1.04008	TMEM72	0.000194	1.21285
RGS5	1.8e-05	1.44819	PCOLCE	0.001594	1.32932				USP2	0.002461	1.03923	RNF207	7.5e-05	1.21226
MCAM	5e-06	1.44686	DIO2	0.003405	1.32804				GCSHP3	1e-06	1.03886	SVOPL	5e-06	1.21017
WARS	9e-06	1.44684	GALNT5	0	1.32724				CYP4F12	0.000142	1.03868	SEC31B	0.00012	1.21002
PECAM1	1e-06	1.4432	LINC00261	0.00015	1.32226				WNK4	1e-06	1.03824	CCL15-CCL14	8e-06	1.20925
LOC389602	0	1.44199	COL7A1	0.007263	1.32147				LOC102723344	0.000667	1.03763	DEFB1	0.00162	1.20877
TMEM132A	0.00018	1.43853	KLK12	0.000622	1.32076				NXPE4	2.2e-05	1.03763	FLNB	3e-06	1.20501
CCDC3	1.7e-05	1.43747	LYZ	1.4e-05	1.32049				TMED6	0.008799	1.03491	PLEKHM1P	7.7e-05	1.20431
SLC2A3	0.000238	1.43722	CHST2	5e-06	1.32018				PER3	1.5e-05	1.03416	SLC35G1	9e-06	1.20414
PDE4B	2e-06	1.43318	PDE4B	3e-06	1.32014				BCAT2	0	1.03327	TMEM171	1e-06	1.20341
UNC5CL	0	1.42907	MMRN1	0.000227	1.31977				RUNDC3B	0	1.02738	APPL2	0	1.20096
DYSF	2.5e-05	1.42902	CD79A	7.3e-05	1.31955				PAQR5	2e-06	1.02569	MEG3	0.000266	1.20062
SPHK1	1e-05	1.42564	CEBPB	4e-06	1.3155				SORBS3	0	1.02318	TSPAN7	0	1.19994
PLA1A	0	1.42294	APOC2	0.000662	1.31456				HIST1H4E	0.001274	1.02264	LSMEM1	0.00637	1.19879
SPARC	0.00189	1.42079	SPAG4	9e-06	1.31207				NEURL1	0	1.02227	RSRP1	3.7e-05	1.19856
S100A11	1e-06	1.41451	C5AR1	9.3e-05	1.31172				CNNM2	0	1.02195	NOL4L	0	1.19729
CCL3	0.002126	1.41327	NAMPT	4e-06	1.30964				GAL3ST4	0	1.02189	SLC16A5	1.2e-05	1.19713
MMRN1	0.000116	1.41294	MCAM	1.4e-05	1.29864				ARHGAP44	0	1.02159	OSBPL1A	1e-06	1.19618
HIF1A-AS2	0	1.41236	ITGA2	9e-05	1.29742				STAP2	6e-06	1.02143	TTLL3	0.000172	1.19484
BHLHA15	4e-05	1.40996	RBP4	1.6e-05	1.29418				TM4SF5	0.002028	1.02128	SEMA6A	0	1.19394
SULF1	6.1e-05	1.40483	ASS1	0.000288	1.29165				ADH1B	1.4e-05	1.01979	MS4A8	0.001564	1.19264
NOTCH3	0.00031	1.40473	MYEOV	2e-06	1.29115				SLC19A3	0	1.01921	TM6SF2	6.7e-05	1.19064
ZBP1	1e-06	1.4042	COL4A2	0.000314	1.28969				TMEM171	1.2e-05	1.01866	RETSAT	2e-06	1.18989
ACSL4	9e-06	1.40346	SULF1	0.000156	1.28833				FRZB	1e-06	1.01651	PPARGC1A	0	1.18982
FOXQ1	7.3e-05	1.40293	DCN	0.004868	1.28833				ENTPD8	2e-05	1.01557	LINC01268	5e-06	1.18944
TPK1	0	1.39723	SNX10	8e-06	1.28774				CNGA1	0.000739	1.01531	CLDN15	4.7e-05	1.18801
GNA15	8e-06	1.39563	WARS	2.5e-05	1.28372				STARD10	1.3e-05	1.01529	GUSBP11	0.000127	1.18653
TRIB2	1e-06	1.38945	XDH	8.9e-05	1.28125				SNORD17	0.009164	1.01044	PLEKHH1	3e-06	1.18592
FBN1	0.001163	1.38828	MEF2B	0.000244	1.27945				SOWAHA	0	1.00666	HOXB-AS3	2.6e-05	1.18539
ELL2	0	1.38545	VWA1	0	1.27788				CPT1A	0	1.00565	FABP1	0.000264	1.18129
FSCN1	1.9e-05	1.38516	MADCAM1	0.003283	1.27762				MB	0.000664	1.00025	CRIPAK	2.5e-05	1.18099
SOX18	3.2e-05	1.38285	ME1	4e-06	1.27668							ZNF575	3e-06	1.17939
DAPP1	0	1.37641	ANKRD22	0.000112	1.27591							CPT1A	0	1.17668
ASS1	0.000129	1.37628	HSD11B1	0.000784	1.27544							B3GNT8	8e-06	1.17332
LOC101927069	0.000257	1.37572	CHPF	0	1.27542							HOXB6	1.3e-05	1.17217
NID1	4.8e-05	1.37532	MFAP2	0.00952	1.27409							CNGA1	0.000234	1.17205
IFITM2	1e-06	1.37515	NCF2	4e-06	1.27328							LOC100131564	0.000107	1.16156
COL6A1	0.00088	1.36329	TMEM132A	0.000454	1.27265							ARHGAP44	0	1.16101
FUT8	0	1.36184	PRDX4	0	1.27214							LINC01559	0.00334	1.15894
MIR4435-2HG	0	1.35038	MDK	7e-06	1.26833							COLCA2	0.000494	1.15784
ISG20	1e-06	1.34979	ACPP	2e-06	1.26655							ACADS	2e-06	1.15584
ADGRE2	1e-06	1.34679	CHN1	0.000382	1.26623							CCL13	0.000913	1.1539
CTLA4	9.2e-05	1.34449	SERPINB8	0	1.26562							C1orf115	0	1.15001
SAMD9L	6e-06	1.34372	SLCO4A1	0.000116	1.26392							LGI4	3.4e-05	1.14769
ACPP	1e-06	1.33995	ELL2	0	1.26378							SCARNA17	0.000171	1.1469
BASP1	1.5e-05	1.33876	GLRX	1.6e-05	1.26308							CDHR5	0	1.1452
LINC00152	2e-06	1.33798	IL33	1.8e-05	1.26291							HERC2P2	0.00011	1.14329
CSF2RB	6e-06	1.33766	GBP5	2e-05	1.26243							NAT8B	0.00028	1.13988
FCRL5	8e-06	1.33626	GPX8	0	1.26093							SLC19A3	1e-06	1.13737
PTP4A3	6.1e-05	1.33521	SPARC	0.004001	1.26062							SLC4A10	8e-06	1.1371
C2	4.6e-05	1.33389	PTAFR	0	1.25832							PPARG	5e-06	1.13693
SIK1	3.4e-05	1.33263	RBPMS	0	1.25774							CES3	0	1.13693
COL15A1	0.000126	1.33245	BACE2	0	1.25436							C15orf38-AP3S2	0	1.13545
UNC13D	2e-06	1.32639	SELM	0	1.25383							KLF8	1e-06	1.13493
SOD2	0.000101	1.32355	AZGP1	0.000695	1.24951							CA3-AS1	0.00014	1.13445
TNFRSF4	1e-06	1.32044	BASP1	2.5e-05	1.24737							TMEM56	0	1.13444
ROBO1	0.000158	1.31607	CSTA	0.000443	1.24701							CNKSR3	0	1.12875
PLN	8e-06	1.31564	RAMP3	1e-05	1.24689							ACAD10	0	1.12794
TMEM163	0.000389	1.31481	ASRGL1	4e-06	1.24572							HERC2P7	0.000306	1.12716
C8orf4	8e-06	1.3146	SDF2L1	7e-06	1.24519							TP53INP2	0	1.12683
IGFBP7	1e-06	1.31455	C2	1.2e-05	1.24455							ME3	3e-06	1.12515
GLRX	9e-06	1.31453	SLC7A5	5.3e-05	1.24384							TRABD2A	0	1.1245
RAB31	2.1e-05	1.31397	IGFBP7	4e-06	1.23981							AGAP6	0.000164	1.12423
SERPINI1	5.8e-05	1.30982	LAX1	0.000334	1.23797							PLXNA2	1e-06	1.12256
SDR16C5	1.5e-05	1.30801	IFITM3	1e-06	1.23549							XPNPEP2	0.001839	1.12228
SERPINB9	0.000114	1.30675	HBA2	0.005368	1.23482							PDK2	1e-06	1.12091
KDELR3	1e-06	1.30161	PHLDA2	2.5e-05	1.23479							ZBTB7C	0	1.12079
POU2F2	0.000148	1.29656	DAPP1	0	1.23424							MIR600HG	2.5e-05	1.12047
TNFRSF11B	0.001001	1.29373	F2R	4.6e-05	1.23366							GLYCTK	0	1.11867
DDIT4	2e-06	1.29284	SIK1	4e-05	1.23282							MEP1A	7e-06	1.1186
LAMP3	9.6e-05	1.29113	RAMP1	9e-06	1.23054							ABCC3	3e-06	1.11742
SIGLEC12	0.000216	1.28992	LINC01480	0.001746	1.22978							CNNM4	0	1.11512
SEMA7A	0.000612	1.28893	HGD	6e-06	1.22938							CHKA	1e-06	1.11204
ANKRD22	0.000115	1.28832	SEC24D	0	1.22743							CCNL2	0.000104	1.1104
PTGES	0.003238	1.28535	CCL2	0.000815	1.22398							CAPN3	0.000388	1.10996
CDH5	4.1e-05	1.28498	PLN	1.6e-05	1.22183							PTPRF	0	1.10813
TAGAP	6.4e-05	1.28463	TMEM165	0	1.2206							VIL1	0	1.10686
APOL2	1e-06	1.28283	SOD3	1.6e-05	1.2206							CROCCP2	5.3e-05	1.10649
CHN1	0.00034	1.27947	CLEC4A	0	1.22041							GDPD2	0	1.1063
PLEKHS1	0.00011	1.27673	NEBL	0	1.2182							DQX1	2e-06	1.1039
GEM	7.3e-05	1.27108	DNAJB9	4e-06	1.21681							SEMA5A	0	1.10361
APIP	0.001915	1.27034	MAFF	1.3e-05	1.21589							LTK	7e-06	1.10282
CFP	0	1.26638	TFPI2	3.2e-05	1.21377							GCSHP3	0	1.10279
PF4	0.000585	1.26585	TMEM92	6e-06	1.21226							ZNF439	1e-06	1.10167
PRRX2	4.1e-05	1.26079	FFAR4	0.000427	1.21214							CES2	0	1.10014
AGPAT4	9e-06	1.26029	TNFRSF11B	0.001502	1.21107							ADCY6	0	1.09836
FGF7	0.00129	1.25526	EAF2	3e-06	1.20682							RRN3P1	2.1e-05	1.09469
ADAM19	1.5e-05	1.25157	TMEM45A	0.007255	1.20608							PPARGC1B	0	1.09342
SBNO2	1e-06	1.25032	CRELD2	0	1.20514							HOXA9	0	1.09313
PXDN	5.5e-05	1.24932	BIRC3	6e-06	1.20473							SLC9A2	0	1.09213
MAFF	1e-05	1.24447	GBP1	0.000249	1.20067							SLC51B	0.000121	1.09186
IFITM3	0	1.24253	HTRA1	0.002358	1.20013							BRINP3	0.00074	1.08985
ERRFI1	5.2e-05	1.24235	FADS1	0.000853	1.19964							ASAP3	1e-06	1.08903
CASP1	1e-06	1.24205	ZC3H12A	0.000179	1.19957							GATA6-AS1	7e-06	1.08901
COL5A1	0.003698	1.24196	SAMD9L	4e-06	1.19737							SDHAP2	0.000203	1.0889
LOC283710	1.9e-05	1.24004	PIM3	0	1.197							FAM118A	0.003012	1.08797
LAMA3	0.00093	1.23951	SERPINE2	5.5e-05	1.19565							GLB1L2	1e-05	1.08689
LYN	0	1.23246	CALU	0	1.19414							EFNA1	0.001591	1.08646
CD79B	0.007528	1.23203	GPX7	2.7e-05	1.19378							GABBR1	9.8e-05	1.0806
POU2AF1	2.3e-05	1.23048	PLS3	3e-06	1.19207							DISP2	0.000854	1.08028
IFIT3	1.4e-05	1.22428	MANF	7.3e-05	1.1906							SRRM2	0.000101	1.07916
COL23A1	5.2e-05	1.22376	GPR183	0	1.18857							SCIN	0	1.07913
SLC6A6	0.00012	1.22351	IKBIP	1e-06	1.18849							WDR78	1.7e-05	1.07718
CDH11	0.001344	1.22339	HSPA13	1e-06	1.18704							HNF4A	0	1.07657
ANXA3	2.2e-05	1.22304	SEC11C	0	1.1858							PLCD3	1e-06	1.07341
SNPH	0	1.22226	HLA-DRA	0	1.18542							IL11RA	2e-06	1.07263
ECSCR	5.6e-05	1.22209	PRKCDBP	5e-05	1.1827							PDE8A	0	1.07138
ETV7	9.8e-05	1.22155	ECSCR	6.5e-05	1.18225							TCEA3	0	1.071
GUCY1B3	0.000437	1.22061	IFI30	0	1.18184							SPHK2	0	1.07092
KLK12	0.000841	1.219	ANXA5	0	1.17759							ISX	6e-06	1.06766
DOK3	1.6e-05	1.21562	NQO2	2e-06	1.17679							MGLL	0	1.06559
LPL	6e-06	1.21469	TNFRSF4	6e-06	1.17538							VSIG10	0	1.06515
PNOC	0.00012	1.21285	ACSL4	4.8e-05	1.17145							PKD1P6	2.5e-05	1.06475
ST3GAL1	2.4e-05	1.20939	IFIT3	2.5e-05	1.17082							AHCYL2	1e-06	1.06465
GPR176	0.000196	1.20895	SLMO2-ATP5E	3.4e-05	1.17076							TSEN2	0.00021	1.06411
IL4I1	0.000343	1.20627	CAV1	2e-06	1.17058							CEMP1	4e-06	1.06343
IKBIP	0	1.20515	ATF3	2e-05	1.17058							RNPC3	3.7e-05	1.06311
CCL22	0.000552	1.20188	CASP4	0	1.16695							MB	0.000257	1.06291
TESC	2e-06	1.20067	BSCL2	0.001085	1.1665							EDN1	1e-05	1.0625
CD19	0.009669	1.19905	CTGF	1.1e-05	1.16586							BDH1	0	1.06237
SPAG4	3.7e-05	1.1942	CD82	3e-06	1.16334							MAVS	0	1.06135
MGP	3.5e-05	1.19172	TWSG1	0	1.15849							RAVER2	0	1.05721
C1R	0.000117	1.1914	PTGFR	0.002117	1.15849							CMBL	1e-06	1.05648
CD79A	0.000332	1.18887	JUNB	4e-06	1.15845							AKAP1	0	1.05647
PSAT1	0.000213	1.18819	MEOX1	6.7e-05	1.15831							EPB41L1	0	1.05509
RGS16	8.5e-05	1.18698	OSMR	0.00014	1.15352							LINC01089	0.000257	1.05418
FADS1	0.000871	1.18541	IFI6	0.002615	1.14941							CDKN2B-AS1	0.001319	1.05372
MEOX1	3.2e-05	1.18291	GJA4	9.5e-05	1.14937							DTX4	0	1.05319
TMEM92	3e-06	1.18271	RHOD	0.001999	1.14903							CDK18	0	1.05278
SHH	1.2e-05	1.18267	IGLL3P	0.000473	1.14668							MAMDC4	2.2e-05	1.05105
CYP7B1	0.00041	1.18256	PSMB9	0	1.14409							PHGR1	2.3e-05	1.05062
GJA4	5.4e-05	1.17905	MFAP5	0.000797	1.14386							PTGDR	6e-06	1.04983
PTAFR	1e-06	1.17636	GUCY1B3	0.000688	1.14382							SPIRE2	0	1.04966
TLR8	7.5e-05	1.17517	TUSC3	6.6e-05	1.14367							SYNE2	0	1.049
VMO1	0.000474	1.17475	IGLL1	3.3e-05	1.13997							SOWAHA	0	1.04762
EPHA2	0.000391	1.17357	GLDN	0.006191	1.13949							LOC115110	6e-06	1.04722
LILRB3	4.9e-05	1.17332	MTHFD2	0	1.13868							NPY1R	0.000253	1.04318
FAM167B	3.2e-05	1.17137	ZBP1	6e-06	1.13773							PLA2G12B	0.001023	1.04139
FILIP1L	0.000138	1.16857	TYMP	1e-06	1.13753							ABR	0	1.04103
TACSTD2	0.001353	1.16819	SLC40A1	8e-06	1.13722							TINCR	0	1.03908
IGLL5	0.000505	1.16579	GPR176	0.000312	1.13705							CAMK2N1	0	1.03837
DRAM1	3e-06	1.16555	PNOC	0.000203	1.13548							LRRC19	1e-06	1.03638
TTC9	1e-06	1.1645	QSOX1	1e-06	1.13536							CNTN3	0	1.0341
KLF2	1.8e-05	1.16135	TGFBI	0.000119	1.13501							D2HGDH	1e-05	1.0338
ADAM8	7.5e-05	1.15961	PDLIM4	1.5e-05	1.13441							ABCC5	6.3e-05	1.03178
MAP3K8	0	1.15861	SELL	0.003	1.13432							MAOA	6e-06	1.02945
STEAP4	1.7e-05	1.15847	CLDN12	1e-06	1.13081							BTNL3	0.000668	1.02925
CCDC88B	1e-06	1.15755	SLC16A14	0	1.12834							ERBB2	0	1.02884
SRPX2	7.9e-05	1.15685	ACTG2	0.006864	1.1277							AMT	0	1.0277
TFPI2	6.3e-05	1.1521	CENPW	0.000282	1.12632							NXPE2	3e-06	1.02469
ADGRF5	6.5e-05	1.15063	PRRX2	0.000101	1.12475							DDC	1e-06	1.02369
MMP14	0.000455	1.14948	CCL24	4e-05	1.12187							STBD1	1e-06	1.02367
HK3	4.8e-05	1.14946	ADAM9	0	1.11894							LINC00668	0.007302	1.02224
PIM3	0	1.14861	APIP	0.004191	1.11602							EYA2	0.003889	1.02207
LTBP2	7e-05	1.14824	SLC15A1	0.000233	1.11534							GNA11	0	1.02195
GPR183	4e-06	1.14636	DYSF	0.000236	1.1146							ZCCHC14	0	1.02168
ITGB6	2e-06	1.1463	SGMS1	0	1.11397							PILRB	0.000765	1.02159
APLNR	0.00022	1.14489	TLR2	0.000309	1.11255							GNRH1	0.000148	1.01882
IRAK3	1e-06	1.14216	NUCB2	0	1.11198							EDN3	0	1.01853
PCOLCE	0.003321	1.1404	TUBB6	1e-06	1.11023							C7orf31	0	1.0179
VWA1	0	1.13881	CASP1	3e-06	1.10998							EPB41L4B	0	1.01757
HIST1H2BC	2.1e-05	1.13817	LILRB3	9.6e-05	1.10971							TMEM37	0.000105	1.01757
MMP25	3e-06	1.13702	RPL22L1	7e-06	1.1096							PGAP3	0	1.01727
PDLIM7	0	1.13679	GDF15	0.000334	1.1088							FLJ42627	0.002764	1.01682
GPX8	0	1.1355	LGALS1	2.3e-05	1.10842							SHROOM1	3e-06	1.01462
LIPG	5e-06	1.13398	PGM3	0	1.10795							VSTM2A	6.7e-05	1.01447
ACKR4	0.004162	1.13364	FAM167B	6.5e-05	1.10675							LETM1	0	1.01325
PDCD1	0.000423	1.13166	TUBB2A	2.6e-05	1.1056							CDC14A	4e-06	1.0126
SERPINE2	7.1e-05	1.13153	STAT1	9.1e-05	1.10414							GABRE	0.002071	1.00966
SNX10	6.4e-05	1.13116	BAG2	0	1.10291							RNF157	0.001463	1.00897
GLCCI1	0.000139	1.12866	RGS1	0.001466	1.10248							MAPK8IP3	2.8e-05	1.00763
TGFBI	7.5e-05	1.1267	PDP1	4e-06	1.10223							SLC9A3R1	0	1.00528
BATF	4.9e-05	1.12636	EPHA2	0.00066	1.1022							LOC100129434	3e-05	1.0049
TMC5	0	1.12605	ADGRL4	6.1e-05	1.10017							MAGI1	0	1.00313
BCL6	6.6e-05	1.12455	KCND3	0.000128	1.10011							SLC25A23	0	1.00182
THEMIS2	1e-06	1.12262	TBXAS1	0	1.09874							MAPRE3	3.4e-05	1.00023
DPYSL3	5.6e-05	1.11969	TTC9	3e-06	1.09738
LILRB2	2.4e-05	1.11966	NOTCH3	0.001799	1.09733
ELOVL5	1.5e-05	1.11899	GPX2	0.002216	1.09319
SLC16A14	1e-06	1.11741	SERPING1	0.000254	1.09318
FAM65B	0.000853	1.1149	KLF2	9.4e-05	1.09309
CSTA	0.00147	1.1149	EDNRA	0.000287	1.09091
SIRPB1	0.00586	1.11477	FCGR1A	0	1.08657
ARFGAP3	0	1.11381	VWF	0.001446	1.08629
CEBPB	1.5e-05	1.1132	TLR8	0.000129	1.08629
LCP1	9.6e-05	1.11135	SNPH	1e-06	1.08527
ADAMTS9	1.7e-05	1.1098	PILRA	7e-05	1.08476
MSC	4.4e-05	1.10936	ASPHD2	0	1.08413
RAMP3	6e-06	1.1091	IFI16	0	1.08406
SLCO4A1	0.000318	1.10833	ISG20	2e-06	1.08328
SULT2B1	0.001612	1.1083	MIR4435-2HG	8e-06	1.07953
PRDM1	1.2e-05	1.1079	PSAT1	0.000518	1.07809
DHRS9	0.000366	1.10713	HIF1A-AS2	0	1.07797
CLEC12A	0.000263	1.10683	ETV7	0.000171	1.07759
XDH	0.000352	1.10613	PPA1	2.1e-05	1.07709
TMEM165	0	1.10603	BHLHA15	0.000388	1.07385
RHOD	0.00301	1.1024	WNT5A	0.002597	1.07316
FOXP3	2.3e-05	1.10156	CRIP2	3e-06	1.0731
NRG1	0.000912	1.10085	IRS1	2e-06	1.07135
GBP4	0.000759	1.09977	DNAJC10	0	1.07057
CAV1	2e-06	1.09847	LOC643733	0.000266	1.07029
CARD6	0.000377	1.09802	TESC	6e-06	1.07017
ART3	1.6e-05	1.09708	FCER1G	7e-06	1.06541
IRF4	0.000318	1.09701	FUT8	5e-06	1.06533
MME	0.003541	1.09671	APLNR	0.000675	1.06471
TNFAIP2	4.6e-05	1.09614	C8orf4	3e-05	1.06371
ITGAX	0.000295	1.09404	PTRF	4e-05	1.0613
FCGR2A	0.000219	1.09386	APCDD1	4.5e-05	1.0582
ADGRL4	5.1e-05	1.09167	LAIR2	0.001781	1.05755
CDC25B	8e-06	1.09107	GEM	0.000315	1.05703
JAK3	0.000215	1.08743	ANXA2	1.5e-05	1.05372
CD93	3.5e-05	1.08731	CLEC7A	5e-06	1.05285
IFITM1	1e-06	1.08516	NID2	0.001376	1.05002
GPX7	6.1e-05	1.08494	SAMSN1	2e-06	1.04865
CLEC7A	1e-05	1.08354	C1QTNF1	7e-06	1.04831
EDNRA	0.000257	1.08188	CCDC109B	0	1.04765
PMEPA1	1e-06	1.08185	CCDC167	0.000674	1.04502
F3	2.6e-05	1.0816	FBXO6	0	1.04364
STS	5e-05	1.08109	DUSP1	0.002085	1.04022
SPI1	1e-06	1.07934	FSCN1	0.000345	1.03924
KCNS3	0.000137	1.07783	TMEM163	0.002545	1.03755
SAMSN1	5e-06	1.07769	NDUFC2-KCTD14	0.00034	1.03687
PHGDH	7.6e-05	1.07554	NT5DC2	1e-06	1.03667
LOC643733	0.000238	1.07447	MYOF	2.6e-05	1.0353
CSGALNACT1	0.000248	1.07049	KCNE3	1.3e-05	1.03514
KLHL5	5e-06	1.06529	TAGLN	0.000225	1.03479
IL21R	9.6e-05	1.06112	RPL39L	2e-06	1.03397
CD82	4e-06	1.06015	TMEM263	0	1.03332
DPY19L1	0	1.05849	TNFSF11	0.003329	1.03098
ADGRE3	0	1.05787	RIPK2	0	1.03092
BHLHE40	1.9e-05	1.05627	DDIT4	3.6e-05	1.0309
AEBP1	0.004238	1.05591	TFPI	0.000112	1.03088
SHCBP1	1e-06	1.05577	LYN	2e-06	1.03071
CHST15	9.3e-05	1.05134	STEAP4	7.5e-05	1.02898
LAIR2	0.002127	1.05107	SPHK1	0.000186	1.0264
MRAP2	0	1.04887	LMAN1	0	1.02608
MGAM2	0.003214	1.04808	ADGRG6	4.4e-05	1.02553
RRM2	1.2e-05	1.04723	FAM46C	0.000158	1.02442
LYZ	0.000203	1.04601	CKLF	3.8e-05	1.02417
ARID3A	0	1.04422	FILIP1L	0.000422	1.02411
ADGRG7	0.003066	1.04094	FAM177B	1e-06	1.02298
RIPK2	0	1.03655	PMEPA1	3e-06	1.02269
CALU	0	1.03594	CEBPD	8e-06	1.0209
NT5DC2	0	1.03594	TPM4	0	1.02077
IL1R1	0.00016	1.03557	TSTA3	1.7e-05	1.01951
HYAL1	8e-06	1.03541	DRAM1	1.2e-05	1.01869
ADAM9	0	1.03469	LOC100419583	0	1.01834
PAPLN	0.00115	1.03363	SRM	0	1.01671
PARP9	5e-06	1.03324	ADGRL2	5.5e-05	1.01536
CLSTN3	0.00046	1.03289	TRIB2	3.7e-05	1.01289
OAS2	0.000152	1.0312	CD93	9.6e-05	1.01036
SLAMF6	0.000124	1.03113	HDGFRP3	7e-06	1.00983
CRELD2	0	1.02995	CXCL16	4e-06	1.00786
TAC3	0.003164	1.02978	CCR1	0.000128	1.00678
COL6A2	0.002612	1.02615	ANO6	4e-05	1.00543
PITPNC1	0	1.02456	ST3GAL1	0.000132	1.00531
ADA	1.5e-05	1.02071	MUC1	0.000157	1.00339
CDC42EP2	1.2e-05	1.02033	ACKR4	0.000436	1.00231
ITGAV	9e-06	1.019	BHLHE40	5.9e-05	1.00116
CASP10	0	1.01818
CD40	0.000212	1.01767
FMNL1	7.7e-05	1.01766
CCDC109B	0	1.01756
ANXA2P2	1e-06	1.01753
CD44	2e-06	1.01613
PMAIP1	6e-06	1.01526
PTPRC	0.000222	1.0149
SNX20	4.5e-05	1.01453
PRSS21	0.008399	1.0139
LY96	1e-05	1.0131
HTRA1	0.005555	1.01046
IFNAR2	1e-06	1.00728
CCL2	0.002164	1.0065
CD180	8.8e-05	1.0061
ENG	0.000179	1.00524
PPP1R18	3.1e-05	1.00466
SH3PXD2B	0.000198	1.00333
LILRB4	0.001	1.00131
HSPG2	0.000504	1.0009
SCARA3	7.4e-05	1.0005
PARP14	1.8e-05	1.00021

## Sheet: Table S3
Supplementary Table 3. Four gene sets of clustered differentially expressed genes (DEGs)
A	B	C	D
ABO	SLC37A2	RNVU1-8	KDM5D
RNF157	GPC3	LOC101927412	MIAT
APOBEC3B	CCL13	CCL18	BMF
HRCT1	ALDH1L1	APOC1	ARHGAP4
HIST1H4E	LINC00668	LOC101930071	TAC3
BRINP3	EYA2	SCARNA9	HOXB2
HSD3B2	CYP2C18	SNORD15B	HYAL1
ASPG	PROM1	HLA-G	MRAP2
XPNPEP2	NPY6R	HBA2	KCNS3
CYP2D6	HOXB8	HBB	DHRS9
CYP4F2	LHFPL3-AS2	HBA1	SULT2B1
EFNA1	TMEM139	RPPH1	HKDC1
VLDLR	OASL	SPINK2	APOBEC1
SLC16A9	ADRA2A	LINC01082	ADGRG7
RNF152	SLC9A3	LEFTY1	ACKR4
CDC14A	PP7080	CRIP1	PLEKHS1
SLC36A1	ETNK1	PLA2G10	MGAM2
NBPF1	PITX2	SCGB2A1	HSPG2
NAALADL1	HOXB6	QPRT	NRG1
CNNM2	SLC14A2	FAM3D	LAMA3
SORBS3	FAM3B	LGALS2	SIRPB1
CDK18	IGFBP2	TBX10	CLEC12A
TFCP2L1	NR1H4	CHST5	FOXP3
WNK4	SLC51A	SPON1	PTGDS
CDHR1	ANPEP	INSM1	LTBP2
LRRN2	YBX2	CRYBA2	C3
LTK	HOXA9	SCGN	JAK3
ALPI	GLYCTK	PCSK1N	POU2F2
ISX	CYP2B6	CPA6	IL21R
NEURL1	SLC23A3	FEV	PDCD1
CA7	SLC20A1	B3GALT5-AS1	SNX20
BEST4	MEP1B	MFSD4	CTLA4
OTOP2	SLC38A4	PTN	SEMA7A
FAM151A	MOCS1	C8orf33	FAM65B
TRABD2A	SCUBE2	GLDN	SELL
RUNDC3B	C7orf31	RBM24	PPP1R18
PPARGC1A	GBA3	TNNC1	LCP1
ABCB1	B4GALNT2	SST	PTPRC
SLC20A2	KCCAT198	TTR	SLAMF6
EXPH5	SVOPL	SLC6A19	POU2AF1
NAAA	SLC4A10	OSR1	CSF2RB
MEP1A	NXPE2	GHR	TAGAP
AMACR	NPY1R	PDZK1	ELOVL5
VSIG10	URAD	GAL3ST1	DOK3
EDN3	DQX1	FRZB	FMNL1
CAMK2N1	SEMA5A	CLDN8	ADAM19
ITPKA	GXYLT2	ENDOD1	BCL6
CDKN2B-AS1	TP53INP2	RIMKLA	SERPINB9
CA1	MAPRE3	THRB	ADAM8
C2orf88	HAS3	CAPN13	ITGAX
GALNT12	CAPN8	SLC13A2	TNFAIP2
TMIGD1	RCN3	CKB	SLC6A6
TRPM6	VEGFA	RNASE1	PAPLN
TMEM72	GABRE	CFD	CLSTN3
RAB40B	LINC00342	LOC389332	IL4I1
OAF	FAM118A	TMEM98	MSC
PRDX6	PILRB	VSIG2	SCARA3
FXYD3	SCARNA17	STARD10	MADCAM1
FAM101A	LINC01089	CYP2J2	CCL22
TM4SF5	TRPV3	ENTPD8	CD19
AMN	SDHAP2	LOC101929395	CD72
TNNC2	LINC00969	IL1R2	CD79B
FCGRT	RRN3P1	MMP28	CSTA
SLC22A18AS	MEG3	SCARNA2	TNFSF11
PXMP2	HERC2P7	C9orf24	TFPI2
KLK1	LOC115110	DGUOK-AS1	SHH
ZG16	RPS15AP10	RASD1	EPHA2
HEPACAM2	LOC100190986	LCN15	MAFF
GLOD5	CAPN3	CHGA	BHLHE40
BCAT2	NSUN5P1	TPH1	IL23A
DPP10-AS1	RSRP1	MT3	SLCO4A1
FXYD1	RAD52	BAMBI	STS
ABCA8	LINC01268	MFI2	XDH
VSTM2A	AKR7L	EPHA3	ASS1
GLP2R	LOC220729	FN1	MUC1
GAL3ST4	SLC6A7	MUC12	TUBB2A
SCNN1B	MAMDC4	UCN3	ACPP
BEST2	HNF1A-AS1	GJB3	CEACAM6
PDE9A	AMY2B	ST3GAL4	UNC13D
ARSD	SPACA4	FFAR4	IRAK3
HAVCR1	NPIPB15	LINC00261	S100A7
NPY	TSEN2	SLC15A1	C5AR1
PLA2G12B	SMIM5	SLC28A2	LILRB3
LEAP2	GNRH1	GNE	FCGR2A
CYP27A1	NKTR	WFDC2	LILRA5
CCL15-CCL14	PFN1P2	PYY	ANGPTL4
TM6SF2	PMS2P9	SCG2	PLAUR
CNGA1	RBM5-AS1	GCG	CXCL16
CLDN15	MAPK8IP3	INSL5	SRM
RETSAT	KIFC2	HOXB13	ASPHD2
PRKG2	ENGASE	PRAC1	SERPINB8
TMEM63C	LPIN3	PRAC2	PITPNC1
ZNF575	TRPV1	ST6GALNAC6	PIM3
C15orf38-AP3S2	MIR600HG	B3GNT7	TMEM92
PTGDR	RNF207	FOXA2	PRSS22
CRAT8	LOC646471	MFAP5	TNFRSF12A
NXPE4	CSAD	SPINK5	PMEPA1
AIFM3	LY6G5B	LOC100506860	NNMT
AMT	LOC100128770	PLLP	DEFB4A
SLC39A5	LOC100505915	FAM3C	TUBB3
TCEA3	CRIPAK	RBP4	KRT7
STAP2	NPIPB5	CD14	VSIG1
CWH43	NPIPB3	EFNA3	CDH3
UGT2A3	PDXDC2P	HOXD11	MMP7
ADH1C	PRRT2	HOXD13	TCN1
SOWAHA	LINC01000	SFTPA2	CHAC1
PGAP3	LENG8	ALDOC	PTGS2
ADIRF	WASH5P	APOBEC3C	CEBPB
LYPD8	PLEKHM1P	TMEM200A	IL1RN
SATB2-AS1	LOC146880	B3GALT5	PFKFB3
GATA6-AS1	NEAT1	HOXA13	INHBA
FOXD2-AS1	LOC100131564	HOTTIP	SERPINE1
SLC30A10	AGAP6	GPNMB	PHLDA1
TMEM56	CCNL2	SOX12	SMOX
ABCG2	STAG3L5P-PVRIG2P-PILRB	TBX1	MDFI
SLC35G1	SEC31B	MCOLN2	LAMC2
CMBL	GUSBP11	NPY4R	SLC7A11
ESPN	AHSA2	CYP2S1	TRIM29
ACADS	LINC01004	CYP3A4	SNPH
ACSF2	LOC102724814	TMED6	C2CD4B
BDH1	GABBR1		CXCL2
DDC	RAD51-AS1		C4BPA
CA2	RNPC3		CLDN2
ZBTB7C	HERC2P2		CLDN1
CA12	TTLL3		DYSF
SULT1A2	GOLGA8A		OSMR
FABP1	PTOV1-AS2		ACSL4
SLC51B	MALAT1		HIF1A
CYP4F12	LOC100129434		LYN
SLC25A34	PKD1P6		ADGRF1
TMEM171	SRRM2		ERO1A
PRR15	FLJ42627		DPY19L1
TUBAL3	D2HGDH		TGM2
SELENBP1	LOC553103		MMP10
EPB41L4B	CEMP1		PLAU
CES2	AVIL		PDPN
TSPAN7	ZNF439		MMP1
PCK1	LSMEM1		TNFRSF10C
GUCA2A	ABCC5		CSF3R
GUCA2B	CYP2B7P		CXCR2
SLC26A3	CPT1B		AQP9
MAOA	KRT12		FCGR3B
SLC9A2	CYP2C9		S100A8
HSD11B2	LOC100288152		S100A9
CES3	PLAGL1		FPR1
ARHGAP44	KLF8		FFAR2
SATB2	HOXB3		NCF2
PTPRF	HOXB5		CD55
MYO1D	LOC283177		C4BPB
SYNE2	GOLGA2P5		BACE2
PLCE1	PI4KAP1		TNFRSF6B
AKAP1	PLA2G4B		LPCAT1
RAPGEFL1	SAP25		HIF1A-AS2
IGSF9	HOXD4		TNIP3
SLC22A5	HOXA6		SAA2
CPT1A	IL11RA		SAA1
PLEKHG6	CDK20		DUOXA2
SGK2	CROCCP2		DUOXA1
VIPR1	DISP2		CXCL1
FGFR3	HOXB-AS3		CXCL3
TRPM4	UGT1A1		NOS2
MYO1A	LINC01559		DUOX2
DHRS11	BTNL3		LCN2
CHP2	COLCA2		CFB
EPHX2			APOL1
PADI2			CHI3L1
WSCD1			KYNU
KCNK5			MMP12
BAIAP2L2			CXCL6
APPL2			SOD2
CDKN2B			IFITM3
RHOU			SERPINA1
AHCYL2			VWA1
RAVER2			PDZK1IP1
LRRC19			PI3
AQP8			SGMS1
HMGCS2			KDELR3
SLC26A2			ARFGAP3
ENTPD5			TMEM263
SLC4A4			SEC24D
VIL1			MTHFD2
VDR			PGM3
CLCN2			CXCL8
SLC25A23			ANXA1
CDHR5			ADM
PIGZ			SLC6A14
PAQR5			ARNTL2
SLC19A3			SERPINB5
BMP3			TPM4
C1orf115			S100A11
STBD1			TMEM165
GDPD2			SRD5A3
SULT1A1			CRELD2
PLCD1			GNA15
B3GNT8			IFITM2
DDAH2			PTAFR
PLCD3			TIMP1
EDN2			ANXA5
GCSHP3			CALU
EPB41L1			CHPF
PDK2			TBXAS1
ANK3			SPAG4
CNTN3			RIPK2
HOXB9			SRGN
FGFR2			CASP4
ACAD10			LY96
ERBB2			MZB1
ABAT			FKBP11
PPARGC1B			XBP1
ZCCHC14			DERL3
PCSK5			IKBIP
NOL4L			FUT8
CGN			ADAM9
MAST2			DNAJC10
ABR			LMAN1
OSBPL7			HSPA13
MAVS			DNAJB9
C15orf52			JSRP1
ABCC3			SPNS2
MYO15B			ME1
FLNB			REG4
PLEKHH1			FBXO6
ANO7			SERPINI1
NR1I2			CXCL5
MOGAT3			PLA1A
LETM1			CCL4
GNA11			CCL3
SLC9A3R1			CCR1
HNF4A			LYZ
CNNM4			CLEC4A
PLXNA2			CLEC7A
SEMA6A			ART3
CHKA			FCGR1A
SPIRE2			STAT1
SHROOM1			GBP1
CHAD			GBP4
SLC16A5			GBP5
ANO9			PARP14
MGLL			SAMD9L
FAM73B			CD38
ACOX1			C2
FRMD1			SLC7A5
AGFG2			PRDM1
HOXA3			IFNAR2
HOXA5			ZBP1
AQP7			PIM2
PDZD3			ELL2
PDE6A			DRAM1
MTMR11			WARS
PDE8A			CD274
SLC22A23			IDO1
ADCY6			CXCL11
SLC25A25-AS1			CXCL10
INPP5J			CXCL9
SLC17A4			FCGR3A
PHLPP2			APOL2
NEURL1B			STOM
MAGI1			NAMPT
CNKSR3			NCOA7
DTX4			RND1
LGI4			SOCS3
NDRG1			SOCS1
HSD17B2			PMAIP1
OSBPL1A			IL2RA
SLC3A1			TYMP
PRAP1			ISG20
SLC16A1			GZMB
UGT1A10			ETV7
UGT1A8			IFIT3
WDR78			PARP9
PBLD			LOC100419583
LOC102723344			PSMB9
SUGCT			IFITM1
ASAP3			OAS2
CCNJL			UBD
BSG			ADA
METTL7B			BIRC3
RDH5			DAPP1
PPARG			MMP9
MIER3			DDIT4
GCNT2			CD40
SPHK2			FGR
USP2			LAMP3
CNTFR			CHI3L2
CDK3			KLF2
ME3			RGS16
SLC23A1			TMEM163
TINCR			BASP1
GLB1L2			CD180
LINC01389			GPR183
CCDC183			TNFRSF4
EDN1			TTC9
CA3-AS1			CD82
MB			IFI16
MS4A8			SNX10
NAT8B			TLR8
TMEM37			SAMSN1
PHGR1			BCL2A1
SCIN			MNDA
DAO			VNN2
CD177			SLC2A3
DEFB1			PDE4B
MS4A12			PLEK
C2orf54			SIK1
NEU4			TRIB2
SPIB			SPI1
MT1F			HAPLN3
MT1G			ICAM1
MT1H			ST3GAL1
MT1M			ADGRE2
MT1E			THEMIS2
MT2A			CD44
MT1X			ALPL
MT1DP			MMP25
			ARID3A
			NT5DC2
			FAM46C
			EAF2
			PNOC
			CD79A
			IGLL5
			PSAT1
			CARD6
			CHST15
			ITGAV
			LAX1
			GLCCI1
			FCRL5
			BHLHA15
			IRF4
			PHGDH
			BMS1P20
			CHST2
			ELK2AP
			IGLL3P
			IGLL1
			DOC2B
			RBPMS
			AGT
			F3
			PDLIM7
			SULF1
			F2R
			F2RL2
			TGFBI
			HGF
			SPON2
			HTRA3
			ANGPTL2
			ADAMTS2
			MMP14
			CDH11
			PDGFRB
			ADGRF5
			CDH5
			NOTCH3
			CD93
			MCAM
			BGN
			ITGA5
			TNC
			LOXL2
			COL4A1
			COL4A2
			COL1A1
			COL6A3
			COL12A1
			COL5A2
			WNT5A
			PXDN
			SH3PXD2B
			ADAMTS9
			STEAP4
			FIBIN
			SPARC
			ADGRL4
			EDNRA
			RGS5
			APLNR
			LPL
			CYP7B1
			GEM
			FILIP1L
			C1R
			ROBO1
			KLHL5
			DPYSL3
			FSCN1
			PTP4A3
			CSGALNACT1
			CHN1
			GPR176
			GUCY1B3
			PRRX1
			FADS2
			FADS1
			TMEM132A
			CPXM1
			OLFML2B
			CTHRC1
			CTSK
			THY1
			IGFBP7
			PECAM1
			FSTL1
			RAB31
			TMEM158
			SELP
			CPZ
			GJA4
			MEOX1
			SOX18
			IL33
			MMRN1
			CD248
			SERPING1
			SPP1
			TLR2
			TNFAIP6
			SRPX2
			COL7A1
			COL5A3
			IL1R1
			COL18A1
			IGFBP5
			VWF
			ENG
			COL15A1
			MXRA5
			FBN1
			NID1
			COL5A1
			COL6A1
			COL6A2
			AEBP1
			ASPN
			TMEM45A
			LOC283710
			MEF2B
			SERPINE2
			TNFRSF11B
			PTGES
			HSD11B1
			PLS3
			TFPI
			LUM
			DCN
			LGALS1
			PRKCDBP
			SELM
			RAMP3
			CRIP2
			TUBB6
			CCDC3
			MGP
			CAV1
			GPX8
			PTRF
			PCOLCE
			HTRA1
			MFAP2
			OLFM1
			MASP1
			PTGFR
			FGF7
			PDLIM4
			ECSCR
			GPX7
			CCL2
			FAM167B
			PRRX2
			ITGA2
			ITGB6
			ANXA2P2
			ANXA2
			TM4SF1
			SPINK4
			C8orf4
			ENKUR
			LYPD5
			CASP1
			CASP5
			TPK1
			GLRX
			ANKRD22
			APIP
			LOC643733
			CCL20
			CFP
			CCDC109B
			BATF
			LINC00152
			MIR4435-2HG
			TESC
			SPHK1
			ADGRE3
			FOXQ1
			ALDOB
			ADGRG6
			CFI
			TDO2
			COL23A1
			HK3
			CCL24
			MYEOV
			CCL11
			OLFM4
			RRM2
			SHCBP1
			CDC25B
			SBNO2
			MAP3K8
			ERRFI1
			CCDC88B
			NFKBIZ
			ZC3H12A
			KCND3
			LIPG
			CASP10
			TMC5
			AGPAT4
			UNC5CL
			RTEL1
			REG1A
			REG3A
			DMBT1
			REG1B
			FCN1
			LILRB2
			LILRB4
			C11orf96
			CDC42EP2
			ITLN2
			AZGP1
			TACSTD2
			LAIR2
			CPA3
			LINC01480
			RGS1
			ATF3
			EGR1
			FOS
			DUSP1
			JUNB
			CYR61
			CTGF
			PHLDA2
			VMO1
			PF4
			SLC16A14
			FAM177B
			SDR16C5
			TFF1
			S100P
			EVADR
			ANXA3
			CDA
			HGD
			SLPI
			AGR2
			CENPW
			CCDC167
			RPL22L1
			SSR4
			SEC11C
			PRDX4
			NUCB2
			TSTA3
			SDF2L1
			MANF
			PPA1
			CKLF
			SPINK1
			GPX2
			ASRGL1
			CEBPD
			ZG16B
			NDUFC2-KCTD14
			CLDN12
			PCSK1
			PLA2G2A
			MDK
			SLC40A1
			VNN1
			KCNE3
			KLK12
			RPL39L
			IFI6
			HLA-DRA
			IFI30
			FCER1G
			BSCL2
			PILRA
			NID2
			DIO2
			CTSE
			SULT1C2
			GDF15
			RARRES2
			HDGFRP3
			TUSC3
			C1QTNF1
			SOD3
			GALNT5
			QSOX1
			MYOF
			IRS1
			APCDD1
			GJA1
			BAG2
			PDP1
			CADM1
			ANO6
			ADGRL2
			TWSG1
			NEBL
			MME
			G0S2
			RGS2
			NQO2
			RAMP1
			GREM1
			TAGLN
			ACTG2
			PLN
			TRIM40
			LOC101927069
			RHOD
			HIST1H2BC
			LOC389602
			NPTX2
			SIGLEC12
			APOC2
			PRSS21
			SLMO2-ATP5E

## Sheet: Table S4
Supplementary Table 4. Primers for real time polymerase chain reaction
Gene Name	Forward Sequence (5'-3')	Reverse Sequence (5'-3')
OTOP2	CTTTGAGTGCCAGTCAGCCATC	TCAGATCCAGGTGGACGTGAAC
BEST4	CATGTACGTGCCTCTCACCACT	CTGCAAGTTGCGGTCTATGAGC
GUCA2A	CCAGGAGATACTTCAGAGGCTG	GGAGAAAAGAGCTTCCCTGCTG
PI3	CGCTGCTTGAAAGATACTGACTG	ACGGCACAGGTGCAGCAAGGA
CXCL3	TTCACCTCAAGAACATCCAAAGTG	TTCTTCCCATTCTTGAGTGTGGC
SOCS1	TTCGCCCTTAGCGTGAAGATGG	TAGTGCTCCAGCAGCTCGAAGA
S100A11	CCAGAAGTATGCTGGAAAGGATG	CATCATGCGGTCAAGGACACCA
MMP1	ATGAAGCAGCCCAGATGTGGAG	TGGTCCACATCTGCTCTTGGCA
CHI3L1	CCACAGTCCATAGAATCCTCGG	TGCCTGTCCTTCAGGTACTGCA
CXCL1	AGCTTGCCTCAATCCTGCATCC	TCCTTCAGGAACAGCCACCAGT
PDPN	GTGCCGAAGATGATGTGGTGAC	GGACTGTGCTTTCTGAAGTTGGC
S100A8	ATGCCGTCTACAGGGATGACCT	AGAATGAGGAACTCCTGGAAGTTA
S100A9	GCACCCAGACACCCTGAACCA	TGTGTCCAGGTCCTCCATGATG
TIMP1	GGAGAGTGTCTGCGGATACTTC	GCAGGTAGTGATGTGCAAGAGTC
SERPINA1	TCTGAAGAGCGTCCTGGGTCAA	GATGGTCAGCACAGCCTTATGC
DUOXA2	CACATCCTACAAAGCCTTCAGCG	CCAGGTGAACTGCTCGTTGTAG
SLC6A14	TGACCACTTCTGTGCTGGATGG	AGCAAGCTCTCCACCATAGCCA
SAA1	TCGTTCCTTGGCGAGGCTTTTG	AGGTCCCCTTTTGGCAGCATCA
